# Supplementary material for: Analysing food farming vulnerability in Kalimantan, Indonesia: Determinant factors and adaptation measures
Source: PLoS One. 2024 Jan 3;19(1):e0296262. doi: 10.1371/journal.pone.0296262 (PMC10763963; doi:10.1371/journal.pone.0296262)
Supplement: S1 Dataset — (XLSX) [file pone.0296262.s001.xlsx]

## Sheet: Food farming Vulnerability
						Variance
						Stdev	0.293545	0.293545	0.293545	0.30625	0.293545	0.293545	0.293545	0.293545	0.293545	0.293545	0.293545	0.313003	0.293545	0.293545	0.293545	0.291653	0.293545	0.234893	0.241747	0.25826
						Var	0.0861688	0.0861688	0.0861688	0.093789	0.0861688	0.0861688	0.0861688	0.0861688	0.0861688	0.0861688	0.0861688	0.0979708	0.0861688	0.0861688	0.0861688	0.0850617	0.0861688	0.0551745	0.0584416	0.0666981
						Var^0.5	0.293545	0.293545	0.293545	0.30625	0.293545	0.293545	0.293545	0.293545	0.293545	0.293545	0.293545	0.313003	0.293545	0.293545	0.293545	0.291653	0.293545	0.234893	0.241747	0.25826
						1/(Var^0.5)	3.40663	3.40663	3.40663	3.26531	3.40663	3.40663	3.40663	3.40663	3.40663	3.40663	3.40663	3.19486	3.40663	3.40663	3.40663	3.42873	3.40663	4.25727	4.13656	3.87207
						c	16.8918					52.9558
						Weight	0.201673	0.201673	0.201673	0.193307	0.201673	0.0643297	0.0643297	0.0643297	0.0643297	0.0643297	0.0643297	0.0603307	0.0643297	0.0643297	0.0643297	0.064747	0.0643297	0.0803928	0.0781134	0.073119
						Sensitivity Analisis
						RANK	3	1	2	3	2	4	4	2	5	4	5	3	4	2	4	3	4	4	4	1
						Nj-N+1	3	1	2	3	2	4	4	2	5	4	5	3	4	2	4	3	4	4	4	1
						WEIGHT	0.272727	0.0909091	0.181818	0.272727	0.181818	0.0754717	0.0754717	0.0377358	0.0943396	0.0754717	0.0943396	0.0566038	0.0754717	0.0377358	0.0754717	0.0566038	0.0754717	0.0754717	0.0754717	0.0188679	SEI	ACI
						FINAL WEIGHT	0.230095	0.157368	0.193731	0.225075	0.193731	0.0687865	0.0687865	0.0536922	0.0763337	0.0687865	0.0763337	0.0588399	0.0687865	0.0536922	0.0687865	0.0614897	0.0687865	0.0784244	0.0770567	0.0514186			Ano.		Ano.	VULNERABLE [5]
NO	Id_Island	Id_Province	Id_Regency	Island	Province	Regency	ACI 1	ACI 2	ACI 3	ACI 4	ACI 5	SEI 1	SEI 2	SEI 3	SEI 4	SEI 5	SEI 6	SEI 7	SEI 10	SEI 11	SEI 13	SEI 14	SEI 15	SEI 8	SEI 9	SEI 12			SEI	ACI	SEI2 + ACI2
1	6	61	6101	KALIMANTAN	WEST KALIMANTAN	SAMBAS	0.7	1	0.1	0.4	0.2	0.8	0.9	0.2	0.9	0.9	0.8	1	0.7	0.8	0.8	0.8	0.8	0.25	0.5	0.5	0.712389	0.466583	0.212389	-0.0334166	0.0462256	5		Vulnerability criteria:
2	6	61	6102	KALIMANTAN	WEST KALIMANTAN	BENGKAYANG	0.9	0.3	0.2	0.4	0.2	0.8	1	0.1	1	0.7	0.9	0.8	0.7	0.3	0.9	0.6	0.7	0.25	1	1	0.728733	0.421818	0.228733	-0.0781818	0.0584313	5		Very Low	1
3	6	61	6103	KALIMANTAN	WEST KALIMANTAN	LANDAK	0.8	0.4	0.1	0.1	0.4	1	1	0.1	1	1	0.8	0.2	0.8	0.2	1	0.6	0.6	0.25	1	1	0.721699	0.366396	0.221699	-0.133604	0.0670003	5		Low	2
4	6	61	6104	KALIMANTAN	WEST KALIMANTAN	MEMPAWAH	0.6	1	0.3	0.5	0.3	1	0.7	0.2	0.9	0.5	0.6	0.3	0.6	0.4	0.3	0.9	0.8	0.25	0.5	1	0.597529	0.524201	0.0975289	0.0242008	0.0100976	3		Medium	3
5	6	61	6105	KALIMANTAN	WEST KALIMANTAN	SANGGAU	0.5	1	0.3	0.5	0.4	0.7	0.8	0.2	0.9	0.2	0.5	0.2	0.7	0.3	1	0.6	0.5	0.25	1	1	0.598724	0.520564	0.0987238	0.0205644	0.0101693	3		High	4
6	6	61	6106	KALIMANTAN	WEST KALIMANTAN	KETAPANG	0.3	0.2	0.2	0.5	0.4	0.7	0.8	0.2	0.9	1	0.5	0.3	0.6	0.2	0.7	0.4	0.4	0.25	0.5	0.5	0.543339	0.329278	0.0433389	-0.170722	0.0310242	5		Very High	5
7	6	61	6107	KALIMANTAN	WEST KALIMANTAN	SINTANG	0.5	0.3	0.4	0.6	0.8	0.7	0.9	0.1	1	0.9	0.6	0.5	0.6	0.4	1	0.4	0.5	0.25	1	1	0.667495	0.52978	0.167495	0.0297802	0.0289415	2
8	6	61	6108	KALIMANTAN	WEST KALIMANTAN	KAPUAS HULU	0.9	0.9	0.4	0.7	0.7	0.9	0.9	0.1	1	1	0.5	0.4	0.6	0.2	0.9	0.1	0.2	0.25	0.5	1	0.579385	0.719373	0.0793854	0.219373	0.0544266	2
9	6	61	6109	KALIMANTAN	WEST KALIMANTAN	SEKADAU	0.8	0.4	0.4	0.5	0.7	0.9	1	0.1	1	0.6	0.4	0.3	0.8	0.4	1	0.6	0.5	0.25	1	1	0.666516	0.572665	0.166516	0.0726648	0.0330076	2
10	6	61	6110	KALIMANTAN	WEST KALIMANTAN	MELAWI	0.6	0.4	0.5	0.7	0.5	0.7	1	0.1	1	1	0.3	0.1	0.6	0.1	1	0.4	0.2	0.25	1	1	0.598073	0.552288	0.0980727	0.0522877	0.0123523	3
11	6	61	6111	KALIMANTAN	WEST KALIMANTAN	KAYONG	0.5	0.9	0.1	0.1	0.2	1	1	0.2	0.9	0.9	0.9	0.6	0.7	0.2	0.8	0.5	0.3	0.25	0.5	0.8	0.647492	0.337305	0.147492	-0.162695	0.0482236	5
12	6	61	6112	KALIMANTAN	WEST KALIMANTAN	KUBU RAYA	0.8	1	0.1	0.1	0.1	0.6	0.6	0.3	0.8	0.4	0.7	0.5	0.5	1	0.5	0.7	0.7	0.25	0.5	0.8	0.583028	0.402697	0.0830278	-0.0973028	0.0163615	3
13	6	61	6171	KALIMANTAN	WEST KALIMANTAN	PONTIANAK	1	0.9	0.8	1	0.9	0.1	0.1	1	0.1	0.3	0.1	0.2	0.1	1	0.1	1	0.8	0.25	0.5	1	0.408642	0.926144	-0.0913585	0.426144	0.189945	1
14	6	61	6172	KALIMANTAN	WEST KALIMANTAN	SINGKAWANG	1	1	0.4	0.7	0.5	0.3	0.4	0.7	0.4	0.4	0.2	0.1	0.4	1	0.2	0.9	0.7	0.25	0.5	0.3	0.436949	0.719373	-0.0630508	0.219373	0.0521	1
15	6	62	6201	KALIMANTAN	CENTRAL KALIMANTAN	KOTA WARINGIN BARAT	1	0.4	0.6	0.8	0.5	0.4	0.9	0.4	0.7	0.4	0.3	0.4	0.3	0.8	0.4	0.5	0.2	0.25	0.5	1	0.483443	0.686206	-0.016557	0.186206	0.0349469	1
16	6	62	6202	KALIMANTAN	CENTRAL KALIMANTAN	KOTA WARINGIN TIMUR	0.8	0.2	0.2	0.2	0.4	0.7	0.8	0.4	0.7	0.6	0.3	0.3	0.4	0.8	0.5	0.5	0.4	0.25	0.5	1	0.532588	0.376803	0.0325882	-0.123197	0.0162395	3
17	6	62	6203	KALIMANTAN	CENTRAL KALIMANTAN	KAPUAS	0.1	0.3	0.1	0.2	0.1	0.9	0.8	0.2	0.8	0.5	1	0.5	0.4	0.6	0.9	0.5	0.4	0.25	0.5	0.6	0.597772	0.153981	0.0977721	-0.346019	0.129289	5
18	6	62	6204	KALIMANTAN	CENTRAL KALIMANTAN	BARITO SELATAN	0.5	0.2	0.1	0.3	0.1	0.9	1	0.3	0.8	0.5	0.4	0.2	0.2	0.6	0.4	0.4	0.3	0.25	0.5	1	0.512836	0.25279	0.0128357	-0.24721	0.0612777	5
19	6	62	6205	KALIMANTAN	CENTRAL KALIMANTAN	BARITO UTARA	0.7	0.4	0.6	0.9	0.8	0.5	0.2	0.5	0.6	0.5	0.5	0.9	0.1	0.6	0.8	0.4	0.3	0.25	0.5	1	0.495221	0.697805	-0.00477914	0.197805	0.0391496	1
20	6	62	6206	KALIMANTAN	CENTRAL KALIMANTAN	SUKAMARA	0.9	0.2	0.2	0.6	0.3	0.5	0.7	0.5	0.6	0.2	0.4	0.8	0.2	0.5	0.7	0.3	0.3	0.25	1	1	0.522471	0.47047	0.022471	-0.0295304	0.00137699	3
21	6	62	6207	KALIMANTAN	CENTRAL KALIMANTAN	LAMANDAU	0.7	0.1	0.6	0.9	1	0.5	0.5	0.6	0.6	0.3	0.7	1	0.2	0.7	0.8	0.3	0.4	0.25	0.5	1	0.541597	0.689341	0.041597	0.189341	0.0375802	2
22	6	62	6208	KALIMANTAN	CENTRAL KALIMANTAN	SERUYAN	0.6	0.1	0.4	0.8	0.8	0.6	0.5	0.3	0.8	0.8	0.2	0.4	0.3	0.1	0.9	0.2	0.2	0.25	0.5	1	0.470193	0.566331	-0.0298071	0.0663312	0.00528829	3
23	6	62	6209	KALIMANTAN	CENTRAL KALIMANTAN	KATINGAN	0.9	0.1	0.3	0.3	0.5	0.8	0.8	0.4	0.7	0.6	0.7	0.4	0.3	0.7	0.4	0.1	0.6	0.25	0.5	0.5	0.52021	0.44533	0.02021	-0.0546704	0.00339729	3
24	6	62	6210	KALIMANTAN	CENTRAL KALIMANTAN	PULANG PISANG	0.6	0.2	0.2	0.3	0.1	1	0.6	0.3	0.8	0.4	1	0.5	0.3	0.1	0.7	0.3	0.4	0.25	0.5	0.7	0.534746	0.295172	0.0347459	-0.204828	0.0431617	5
25	6	62	6211	KALIMANTAN	CENTRAL KALIMANTAN	GUNUNG MAS	0.6	0.9	0.7	0.9	0.9	0.9	0.6	0.8	0.3	0.7	0.2	0.4	0.2	0.1	0.6	0.2	0.1	0.25	1	1	0.483643	0.792225	-0.0163568	0.292225	0.0856632	1
26	6	62	6212	KALIMANTAN	CENTRAL KALIMANTAN	BARITO TIMUR	0.8	0.5	0.4	0.6	0.4	0.4	0.3	1	0.1	0.8	0.6	0.6	0.2	0.7	0.7	0.6	0.6	0.25	0.5	0.9	0.527679	0.55279	0.0276787	0.0527897	0.00355287	3
27	6	62	6213	KALIMANTAN	CENTRAL KALIMANTAN	MURUNG RAYA	0.9	0.1	0.8	1	1	0.6	0.4	0.5	0.6	0.6	0.4	0.7	0.1	0.8	0.6	0.1	0.1	0.25	1	1	0.506639	0.796613	0.0066394	0.296613	0.0880236	2
28	6	62	6271	KALIMANTAN	CENTRAL KALIMANTAN	PALANGKA RAYA	0.4	0.5	1	1	1	0.2	0.4	0.7	0.4	0.1	0.1	0	0.1	1	0.1	0.8	0.1	0.25	0.5	1	0.356975	0.783259	-0.143025	0.283259	0.100692	1
29	6	63	6301	KALIMANTAN	SOUTH KALIMANTAN	TANAH LAUT	0.3	0.7	0.8	0.4	0.3	0.5	0.6	0.8	0.3	0.2	0.9	1	0.9	0.1	0.5	0.8	0.8	0.25	0.5	1	0.598261	0.48232	0.0982608	-0.0176798	0.00996777	3
30	6	63	6302	KALIMANTAN	SOUTH KALIMANTAN	KOTA BARU	0.3	0.5	1	0.8	0.6	0.6	0.7	0.8	0.4	0.2	0.6	0.9	1	0.9	0.5	0.6	0.6	0.25	0.5	0.5	0.588935	0.637742	0.0889353	0.137742	0.0268824	2
31	6	63	6303	KALIMANTAN	SOUTH KALIMANTAN	BANJAR	0.1	0.5	0.8	0.3	0.3	0.6	0.7	0.8	0.3	0.1	0.8	0.9	0.9	0.9	0.4	0.8	0.8	0.25	1	0.4	0.635374	0.38232	0.135374	-0.11768	0.0321748	5
32	6	63	6304	KALIMANTAN	SOUTH KALIMANTAN	BARITO KUALA	0.1	0.5	0.8	0.2	0.1	0.8	0.9	0.3	0.8	0.3	1	0.3	1	0.7	0.9	0.8	1	1	0.5	0.7	0.747936	0.321066	0.247936	-0.178934	0.0934896	5
33	6	63	6305	KALIMANTAN	SOUTH KALIMANTAN	TAPIN	0.2	0.6	0.8	0.3	0.2	0.6	0.5	0.9	0.2	0.1	1	0.7	1	0.6	0.8	0.8	0.9	1	0.5	0.7	0.683731	0.401693	0.183731	-0.0983067	0.0434215	5
34	6	63	6306	KALIMANTAN	SOUTH KALIMANTAN	HULU SUNGAI SELATAN	0.2	0.7	0.9	0.4	0.4	0.8	0.7	0.7	0.4	0.6	1	0.5	1	0.5	0.4	0.8	0.9	1	1	0.5	0.73376	0.498057	0.23376	-0.00194308	0.0546477	5
35	6	63	6307	KALIMANTAN	SOUTH KALIMANTAN	HULU SUNGAI TENGAH	0.7	0.7	1	0.4	0.3	1	0.6	0.7	0.4	0.4	0.9	1	1	0.6	0.6	0.9	1	1	0.5	0.7	0.752578	0.613104	0.252578	0.113104	0.0765882	2
36	6	63	6308	KALIMANTAN	SOUTH KALIMANTAN	HULU SUNGAI UTARA	0.8	0.6	0.9	0.5	0.5	0.8	0.6	0.5	0.6	0.7	0.8	0.6	1	0.3	0.2	0.9	0.9	1	0.5	0.1	0.651463	0.662258	0.151463	0.162258	0.0492688	2
37	6	63	6309	KALIMANTAN	SOUTH KALIMANTAN	TABALONG	0.4	0.6	1	0.6	0.6	0.5	0.2	0.9	0.2	0.5	0.9	1	0.9	0.4	0.7	0.7	0.5	0.25	1	0.8	0.620443	0.631474	0.120443	0.131474	0.0317917	2
38	6	63	6310	KALIMANTAN	SOUTH KALIMANTAN	TANAH BUMBU	0.1	0.6	0.9	0.6	0.6	0.4	0.2	1	0.1	0.4	0.6	0.9	0.9	0.2	0.3	0.7	0.4	0.25	0.5	1	0.502261	0.543072	0.00226082	0.0430719	0.0018603	3
39	6	63	6311	KALIMANTAN	SOUTH KALIMANTAN	BALANGAN	0.6	0.6	0.9	0.4	0.2	1	0.4	1	0.2	0.6	1	1	0.9	0.1	1	0.7	0.8	0.5	1	0.5	0.717819	0.535612	0.217819	0.0356119	0.0487134	2
40	6	63	6371	KALIMANTAN	SOUTH KALIMANTAN	BANJARMASIN	0.3	0.9	1	0.8	0.6	0.1	0.1	0.9	0.2	0.1	0.2	0.1	0.8	0.5	0.1	1	0.9	1	0.5	0.7	0.470474	0.700689	-0.0295264	0.200689	0.041148	1
41	6	63	6372	KALIMANTAN	SOUTH KALIMANTAN	BANJAR BARU	0.4	0.8	1	0.7	0.9	0.2	0.2	1	0.1	0.2	0.2	0.1	0.8	1	0.1	1	0.5	0.25	0.5	0.7	0.429359	0.743574	-0.0706414	0.243574	0.0643185	1
42	6	64	6401	KALIMANTAN	EAST KALIMANTAN	PASER	0.2	0.3	0.6	0.8	0.8	0.3	0.3	0.5	0.6	0.8	0.4	0.8	0.4	0.6	0.6	0.4	0.2	0.25	1	0.8	0.523705	0.544513	0.0237055	0.044513	0.00254336	3
43	6	64	6402	KALIMANTAN	EAST KALIMANTAN	KUTAI BARAT	0.4	0.4	0.5	1	0.6	0.4	0.3	0.6	0.5	0.7	0.3	0.6	0.5	0.5	0.5	0.2	0.3	0.25	0.5	1	0.463007	0.593164	-0.0369932	0.0931644	0.0100481	3
44	6	64	6403	KALIMANTAN	EAST KALIMANTAN	KUTAACIRTANEGARA	0.2	0.3	0.5	0.1	0.9	0.2	0.1	0.9	0.2	0.7	0.6	0.7	0.4	0.8	0.3	0.5	0.2	0.25	0.5	0.3	0.428531	0.38696	-0.0714692	-0.11304	0.0178858	3
45	6	64	6404	KALIMANTAN	EAST KALIMANTAN	KUTAI TIMUR	0.2	0.2	0.6	0.1	0.8	0.2	0.3	0.7	0.4	0.8	0.3	0.8	0.3	0.8	0.6	0.2	0.1	0.25	1	0.2	0.458497	0.371224	-0.0415028	-0.128776	0.0183058	3
46	6	64	6405	KALIMANTAN	EAST KALIMANTAN	BERAU	1	0.1	0.7	0.9	0.9	0.2	0.5	0.6	0.5	0.3	0.5	0.9	0.4	0.9	0.3	0.1	0.1	0.25	0.5	1	0.449346	0.758369	-0.0506545	0.258369	0.0693205	1
47	6	64	6409	KALIMANTAN	EAST KALIMANTAN	PENAJAM PASER UTARA	0.2	0.6	0.3	0.1	0.8	0.3	0.5	0.8	0.3	0.8	0.8	0.6	0.5	0.9	0.4	0.7	0.6	0.25	1	0.7	0.599484	0.376051	0.0994845	-0.123949	0.0252604	5
48	6	64	6411	KALIMANTAN	EAST KALIMANTAN	MAHAKAM HULU	0.1	0.1	0.7	0	0.7	0.4	0.3	0.6	0.5	0.1	0.1	0.7	0.8	0.5	0.1	0.1	0.1	0.25	0.5	1	0.385567	0.30997	-0.114433	-0.19003	0.0492063	4
49	6	64	6471	KALIMANTAN	EAST KALIMANTAN	BALIKPAPAN	0.4	0.7	0.7	0.9	1	0.1	0.2	0.9	0.2	0.1	0.1	0.1	0.1	0.9	0.2	1	0.7	0.25	0.5	0.8	0.38249	0.734106	-0.11751	0.234106	0.0686142	1
50	6	64	6472	KALIMANTAN	EAST KALIMANTAN	SAMARINDA	0.7	0.8	0.5	0.7	0.7	0.1	0.1	1	0.1	0.2	0.2	0.2	0.2	0.4	0.1	1	0.6	0.25	1	0.5	0.383121	0.676991	-0.116879	0.176991	0.0449863	1
51	6	64	6474	KALIMANTAN	EAST KALIMANTAN	BONTANG	1	0.7	0.6	1	1	0.1	0.1	0.4	0.1	0.3	0.1	0.1	0.1	1	0.2	1	0.7	0.25	0.5	1	0.370542	0.875297	-0.129458	0.375297	0.157607	1
52	6	65	6501	KALIMANTAN	NORTH KALIMANTAN	MALINAU	1	0.8	0.3	0.7	0.6	0.3	0.4	0.4	0.7	1	0.7	0.5	0.5	0.2	0.8	0.3	1	0.25	1	1	0.610177	0.6879	0.110177	0.1879	0.0474452	2
53	6	65	6502	KALIMANTAN	NORTH KALIMANTAN	BULUNGAN	0.4	0.8	0.2	0.2	0.1	0.3	0.4	0.6	0.5	1	0.8	0.8	0.5	0.3	0.3	0.3	1	0.25	1	1	0.60191	0.321066	0.10191	-0.178934	0.0424028	5
54	6	65	6503	KALIMANTAN	NORTH KALIMANTAN	TANA TIDUNG	0.1	0.8	0.7	0	0.7	0.2	0.8	0.4	0.7	0.9	0.4	0	0.7	0.4	0.2	0.2	0.9	0.25	0.5	1	0.503282	0.420127	0.00328179	-0.0798727	0.00639042	3
55	6	65	6504	KALIMANTAN	NORTH KALIMANTAN	NUNUKAN	0.3	0.8	0.5	0.2	0.2	0.4	0.1	0.6	0.5	0.9	0.7	0.7	0.6	0.3	0.6	0.2	1	0.25	0.5	0.3	0.514601	0.375549	0.0146007	-0.124451	0.0157011	3
56	6	65	6571	KALIMANTAN	NORTH KALIMANTAN	TARAKAN	0.5	1	0.9	1	1	0.1	0.2	0.8	0.3	0.8	0.1	0	0.8	0.7	0.2	0.1	1	0.25	1	1	0.47854	0.865579	-0.0214598	0.365579	0.134109	1
