# Supplementary material for: Analysing food farming vulnerability in Kalimantan, Indonesia: Determinant factors and adaptation measures
Source: PLoS One. 2024 Jan 3;19(1):e0296262. doi: 10.1371/journal.pone.0296262 (PMC10763963; doi:10.1371/journal.pone.0296262)
Supplement: S2 Dataset — (XLSX) [file pone.0296262.s002.xlsx]

## Sheet: water-critically index
No	Province	District	Water Availability (MCM)	Water Requirement (MCM)	Critical Index	Criteria
1	WEST KALIMANTAN	SAMBAS	27952.1	1467.61	5.25047	not critical
2	WEST KALIMANTAN	BENGKAYANG	15103.5	366.676	2.42776	not critical
3	WEST KALIMANTAN	LANDAK	12236.7	936.524	7.65342	not critical
4	WEST KALIMANTAN	PONTIANAK	3593.43	427.839	11.9061	not critical
5	WEST KALIMANTAN	SANGGAU	17749.3	466.13	2.62619	not critical
6	WEST KALIMANTAN	KETAPANG	34965	793.012	2.26802	not critical
7	WEST KALIMANTAN	SINTANG	31920	470.19	1.47303	not critical
8	WEST KALIMANTAN	KAPUAS HULU	43430.6	282.965	0.651532	not critical
9	WEST KALIMANTAN	SEKADAU	8323.48	165.412	1.98729	not critical
10	WEST KALIMANTAN	MELAWI	14693.8	128.562	0.87494	not critical
11	WEST KALIMANTAN	KAYONG UTARA	6051.17	529.791	8.75518	not critical
12	WEST KALIMANTAN	KUBU RAYA	11422.7	1236.88	10.8282	not critical
13	WEST KALIMANTAN	KOTA PONTIANAK	291.97	76.8008	26.3044	not critical
14	WEST KALIMANTAN	KOTA SINGKAWANG	1729.52	96.3954	5.57354	not critical
15	CENTRAL KALIMANTAN	KOTAWARINGIN BARAT	8942.53	153.428	1.71571	not critical
16	CENTRAL KALIMANTAN	KOTAWARINGIN TIMUR	24531.3	256.621	1.04609	not critical
17	CENTRAL KALIMANTAN	KAPUAS	12520.2	2524.58	20.164	not critical
18	CENTRAL KALIMANTAN	BARITO SELATAN	4015.23	90.0366	2.24238	not critical
19	CENTRAL KALIMANTAN	BARITO UTARA	8121.47	50.7665	0.62509	not critical
20	CENTRAL KALIMANTAN	SUKAMARA	3310.25	82.8692	2.50342	not critical
21	CENTRAL KALIMANTAN	LAMANDAU	5153.7	23.3303	0.452691	not critical
22	CENTRAL KALIMANTAN	SERUYAN	19649	80.2193	0.408262	not critical
23	CENTRAL KALIMANTAN	KATINGAN	28021.5	336.41	1.20054	not critical
24	CENTRAL KALIMANTAN	PULANG PISAU	14051.1	551.43	3.92445	not critical
25	CENTRAL KALIMANTAN	GUNUNG MAS	14836.8	14.5648	0.0981667	not critical
26	CENTRAL KALIMANTAN	BARITO TIMUR	2256.44	242.956	10.7672	not critical
27	CENTRAL KALIMANTAN	MURUNG RAYA	14461.7	1.73387	0.0119894	not critical
28	CENTRAL KALIMANTAN	KOTA PALANGKA RAYA	4070.72	3.78233	0.0929155	not critical
29	SOUTH KALIMANTAN	TANAH LAUT	2495.75	1033.84	41.4243	not critical
30	SOUTH KALIMANTAN	KOTA BARU	5720.18	241.035	4.21377	not critical
31	SOUTH KALIMANTAN	BANJAR	3118.75	1470.51	47.1505	not critical
32	SOUTH KALIMANTAN	TABALONG	2318.02	748.618	32.2956	not critical
33	SOUTH KALIMANTAN	TANAH BUMBU	3229.28	287.423	8.90052	not critical
34	SOUTH KALIMANTAN	KOTA BANJAR BARU	219.448	36.4557	16.6125	not critical
35	SOUTH KALIMANTAN	BALANGAN	1342.34	771.452	57.4706	close to critical
36	SOUTH KALIMANTAN	BARITO KUALA	1379.69	2310.75	167.483	very critical
37	SOUTH KALIMANTAN	TAPIN	1401.63	1488.78	106.218	very critical
38	SOUTH KALIMANTAN	HULU SUNGAI SELATAN	1058.71	1073.54	101.401	very critical
39	SOUTH KALIMANTAN	HULU SUNGAI TENGAH	747.421	917.638	122.774	very critical
40	SOUTH KALIMANTAN	HULU SUNGAI UTARA	578.549	631.575	109.165	very critical
41	SOUTH KALIMANTAN	KOTA BANJARMASIN	73.064	97.1091	132.91	very critical
42	EAST KALIMANTAN	PASER	8738.92	325.248	3.72183	not critical
43	EAST KALIMANTAN	KUTAI BARAT	13757.8	129.788	0.943376	not critical
44	EAST KALIMANTAN	KUTAI KARTANEGARA	21726.3	562.943	2.59107	not critical
45	EAST KALIMANTAN	KUTAI TIMUR	23736.5	125.632	0.529277	not critical
46	EAST KALIMANTAN	BERAU	17736.2	105.446	0.594522	not critical
47	EAST KALIMANTAN	PENAJAM PASER UTARA	2123.73	97.1885	4.57631	not critical
48	EAST KALIMANTAN	MAHAKAM HULU	16011.7	6.55359	0.0409301	not critical
49	EAST KALIMANTAN	KOTA BALIKPAPAN	371.818	3.98422	1.07155	not critical
50	EAST KALIMANTAN	KOTA SAMARINDA	566.002	70.6154	12.4762	not critical
51	EAST KALIMANTAN	KOTA BONTANG	1298.36	6.24862	0.481271	not critical
52	NORTH KALIMANTAN	MALINAU	34739.1	100.543	0.289424	not critical
53	NORTH KALIMANTAN	BULUNGAN	10117.2	284.018	2.80728	not critical
54	NORTH KALIMANTAN	TANA TIDUNG	2315.36	28.1117	1.21414	not critical
55	NORTH KALIMANTAN	NUNUKAN	13018.9	92.8491	0.713186	not critical
56	NORTH KALIMANTAN	KOTA TARAKAN	149.569	0.478856	0.320157	not critical

## Sheet: water-availability
No	Kode Provinsi	Kode Kabupaten	Province	District	Water Availability (MCM)
					1	2	3	4	5	6	7	8	9	10	11	12	Tahunan
1	61	6101	WEST KALIMANTAN	SAMBAS	4210.25	2901.7	3168.96	3572.87	3190.53	1920.51	1020.24	791.664	694.581	898.99	1736.45	3845.33	694.581
2	61	6102	WEST KALIMANTAN	BENGKAYANG	1579.03	1437.02	2002.48	1919.44	1519.91	566.843	643.966	500.929	1427.08	749.669	1324.52	1432.59	500.929
3	61	6103	WEST KALIMANTAN	LANDAK	1328.31	915.612	1054.78	1386.17	1020.02	518.304	676.514	483.919	809.856	746.692	1662.57	1633.92	483.919
4	61	6104	WEST KALIMANTAN	PONTIANAK	389.361	272.497	318.005	409.522	302.615	151.346	196.414	140.972	242.862	217.247	479.656	472.933	140.972
5	61	6105	WEST KALIMANTAN	SANGGAU	1933.51	1293.64	1451.3	1987.23	1450.25	759.985	1002.73	712.744	1126.71	1102.38	2493.24	2435.59	712.744
6	61	6106	WEST KALIMANTAN	KETAPANG	4275.07	3329.84	3627.87	4692.91	3459.07	1839.6	2035.35	1001.34	1360.04	1496.23	4116.5	3731.23	1001.34
7	61	6107	WEST KALIMANTAN	SINTANG	3490.34	2335.42	2619.02	3581.13	2622.86	1376.61	1797.05	1277.63	2012.07	1972.1	4459.24	4376.51	1277.63
8	61	6108	WEST KALIMANTAN	KAPUAS HULU	4730.14	3168.17	3554.64	4862.18	3552.05	1864.65	2454.83	1746.51	2755.1	2696.24	6091.64	5954.49	1746.51
9	61	6109	WEST KALIMANTAN	SEKADAU	907.028	607.177	681.102	932.431	680.495	356.623	470.268	333.967	527.785	516.503	1168.66	1141.44	333.967
10	61	6110	WEST KALIMANTAN	MELAWI	1606.59	1077.43	1207.13	1653.15	1211.22	635.94	829.09	586.316	922.317	905.681	2054.05	2004.84	586.316
11	61	6111	WEST KALIMANTAN	KAYONG UTARA	678.625	473.629	526.855	709.954	519.542	273.382	344.359	226.193	348.27	347.657	816.844	785.855	226.193
12	61	6112	WEST KALIMANTAN	KUBU RAYA	1244.33	832.536	933.999	1278.9	933.32	489.095	645.317	458.692	725.102	709.448	1604.55	1567.44	458.692
13	61	6171	WEST KALIMANTAN	KOTA PONTIANAK	31.8056	21.28	23.8734	32.6893	23.8561	12.5015	16.4946	11.7244	18.5339	18.1338	41.0129	40.0645	11.7244
14	61	6172	WEST KALIMANTAN	KOTA SINGKAWANG	181.062	163.312	226.47	218.953	172.99	65.205	74.515	57.7523	161.686	86.5419	154.619	166.413	57.7523
15	62	6201	CENTRAL KALIMANTAN	KOTAWARINGIN BARAT	1255.69	1116.11	1186.51	1467.04	1100.84	595.057	537.538	118.955	49.7183	151.192	776.335	587.552	49.7183
16	62	6202	CENTRAL KALIMANTAN	KOTAWARINGIN TIMUR	3206.82	2109.61	2203.21	3324.9	3185.57	1845.44	1158.56	755.783	658.164	1027.3	2559.19	2496.75	658.164
17	62	6203	CENTRAL KALIMANTAN	KAPUAS	1870.54	1269.25	1401.16	1633.33	1485.56	852.669	463.414	353.16	303.706	391.902	797.154	1698.36	303.706
18	62	6204	CENTRAL KALIMANTAN	BARITO SELATAN	604.79	416.82	455.211	513.232	458.309	275.875	146.555	113.72	99.7744	129.137	249.435	552.369	99.7744
19	62	6205	CENTRAL KALIMANTAN	BARITO UTARA	1184.06	833.561	914.539	1023.14	920.08	565.431	319.728	253.722	222.901	278.92	517.238	1088.14	222.901
20	62	6206	CENTRAL KALIMANTAN	SUKAMARA	466.025	417.988	444.555	546.606	406.654	219.189	200.586	41.8507	15.7522	52.853	285.192	212.995	15.7522
21	62	6207	CENTRAL KALIMANTAN	LAMANDAU	725.551	650.757	692.118	851.003	633.118	341.255	312.289	65.1595	24.5275	82.2901	444.015	331.616	24.5275
22	62	6208	CENTRAL KALIMANTAN	SERUYAN	2645.09	1999.53	2107.19	2890.1	2495.28	1407.17	1031.44	465.792	358.786	624.091	1911.51	1712.99	358.786
23	62	6209	CENTRAL KALIMANTAN	KATINGAN	3683.11	2407.14	2538.33	3802.51	3650.32	2081.05	1306.73	862.292	753.23	1152.24	2865.21	2919.34	753.23
24	62	6210	CENTRAL KALIMANTAN	PULANG PISAU	2014.11	1261.48	1470.83	2005.71	1963.8	919.871	556.498	389.714	303.227	387.188	1007.54	1771.17	303.227
25	62	6211	CENTRAL KALIMANTAN	GUNUNG MAS	2109.49	1327.9	1532.27	2105.01	2055.99	985.874	597.898	416.269	328.494	430.391	1109.57	1837.59	328.494
26	62	6212	CENTRAL KALIMANTAN	BARITO TIMUR	339.875	234.241	255.816	288.422	257.557	155.034	82.3597	63.9074	56.0704	72.5714	140.175	310.416	56.0704
27	62	6213	CENTRAL KALIMANTAN	MURUNG RAYA	2118.79	1485.67	1628.91	1826.2	1639.68	1003.34	562.953	444.864	391.894	492.297	920.597	1946.51	391.894
28	62	6271	CENTRAL KALIMANTAN	KOTA PALANGKA RAYA	583.21	365.148	425.759	581.252	569.28	266.556	161.372	112.933	87.8546	112.267	292.476	512.614	87.8546
29	63	6301	SOUTH KALIMANTAN	TANAH LAUT	375.919	259.083	282.946	319.009	284.871	171.476	91.0942	70.685	62.0168	80.2677	155.041	343.336	62.0168
30	63	6302	SOUTH KALIMANTAN	KOTA BARU	856.247	592.512	647.658	729.121	651.973	394.031	211.963	165.242	145.018	186.389	357.085	782.946	145.018
31	63	6303	SOUTH KALIMANTAN	BANJAR	469.759	323.757	353.577	398.643	355.983	214.281	113.834	88.3298	77.4979	100.305	193.744	429.042	77.4979
32	63	6304	SOUTH KALIMANTAN	BARITO KUALA	207.815	143.226	156.418	176.354	157.482	94.7948	50.3585	39.0759	34.284	44.3735	85.7097	189.803	34.284
33	63	6305	SOUTH KALIMANTAN	TAPIN	211.12	145.503	158.905	179.159	159.986	96.3023	51.1593	39.6973	34.8292	45.0791	87.0726	192.821	34.8292
34	63	6306	SOUTH KALIMANTAN	HULU SUNGAI SELATAN	159.467	109.904	120.027	135.325	120.844	72.7408	38.6426	29.9849	26.3078	34.05	65.7693	145.645	26.3078
35	63	6307	SOUTH KALIMANTAN	HULU SUNGAI TENGAH	112.58	77.5897	84.7361	95.5364	85.3127	51.3532	27.2807	21.1686	18.5727	24.0384	46.4315	102.822	18.5727
36	63	6308	SOUTH KALIMANTAN	HULU SUNGAI UTARA	87.1434	60.0591	65.5908	73.9509	66.0372	39.7505	21.1169	16.3858	14.3764	18.6072	35.9408	79.5902	14.3764
37	63	6309	SOUTH KALIMANTAN	TABALONG	341.66	238.814	261.613	293.437	263.262	160.683	89.0555	70.1776	61.6275	77.935	146.428	313.327	61.6275
38	63	6310	SOUTH KALIMANTAN	TANAH BUMBU	486.407	335.231	366.108	412.771	368.599	221.875	117.868	91.4603	80.2444	103.86	200.61	444.248	80.2444
39	63	6311	SOUTH KALIMANTAN	BALANGAN	197.61	138.236	151.459	169.834	152.41	93.0954	51.7145	40.785	35.8177	45.2404	84.8733	181.265	35.8177
40	63	6371	SOUTH KALIMANTAN	KOTA BANJARMASIN	11.0052	7.58477	8.28335	9.33913	8.33972	5.02002	2.66682	2.06933	1.81557	2.34987	4.5389	10.0513	1.81557
41	63	6372	SOUTH KALIMANTAN	KOTA BANJAR BARU	33.0541	22.7808	24.8791	28.0501	25.0484	15.0776	8.0098	6.21524	5.45306	7.05784	13.6326	30.1891	5.45306
42	64	6401	EAST KALIMANTAN	PASER	847.062	793.2	916.555	938.105	914.617	689.281	597.657	531.076	469.453	493.028	694.979	853.909	469.453
43	64	6402	EAST KALIMANTAN	KUTAI BARAT	1036.81	1176.66	1396.03	1363.73	1387.49	1141.33	1117.13	1015.4	898.614	910.224	1190.3	1124.06	898.614
44	64	6403	EAST KALIMANTAN	KUTAI KARTANEGARA	1634.12	1857.41	2204.1	2152.38	2190.55	1803	1766.08	1605.46	1420.81	1438.87	1880.75	1772.75	1420.81
45	64	6404	EAST KALIMANTAN	KUTAI TIMUR	1785.32	2029.26	2408.03	2351.52	2393.23	1969.82	1929.49	1754	1552.27	1572	2054.77	1936.77	1552.27
46	64	6405	EAST KALIMANTAN	BERAU	1334.01	1516.29	1799.31	1757.09	1788.26	1471.87	1441.74	1310.61	1159.88	1174.62	1535.35	1447.18	1159.88
47	64	6409	EAST KALIMANTAN	PENAJAM PASER UTARA	159.735	181.56	215.45	210.394	214.126	176.242	172.634	156.933	138.884	140.649	183.843	173.285	138.884
48	64	6411	EAST KALIMANTAN	MAHAKAM HULU	1217.26	1367.32	1620.78	1591.19	1611.02	1318.7	1292.78	1172.34	1043.78	1057.06	1396.46	1322.97	1043.78
49	64	6471	EAST KALIMANTAN	KOTA BALIKPAPAN	27.966	31.7872	37.7204	36.8353	37.4886	30.8561	30.2243	27.4755	24.3155	24.6245	32.1868	30.3383	24.3155
50	64	6472	EAST KALIMANTAN	KOTA SAMARINDA	42.5713	48.3882	57.4201	56.0726	57.0672	46.9708	46.0091	41.8246	37.0143	37.4848	48.9965	46.1827	37.0143
51	64	6474	EAST KALIMANTAN	KOTA BONTANG	97.6548	110.998	131.716	128.626	130.907	107.747	105.541	95.9419	84.9075	85.9867	112.393	105.939	84.9075
52	65	6501	NORTH KALIMANTAN	MALINAU	2612.87	2969.88	3524.23	3441.52	3502.57	2882.89	2823.86	2567.04	2271.8	2300.67	3007.22	2834.52	2271.8
53	65	6502	NORTH KALIMANTAN	BULUNGAN	760.956	864.931	1026.38	1002.29	1020.07	839.595	822.405	747.609	661.625	670.035	875.804	825.508	661.625
54	65	6503	NORTH KALIMANTAN	TANA TIDUNG	174.148	197.943	234.89	229.378	233.447	192.145	188.211	171.093	151.416	153.34	200.431	188.921	151.416
55	65	6504	NORTH KALIMANTAN	NUNUKAN	979.205	1113	1320.75	1289.76	1312.63	1080.4	1058.28	962.03	851.386	862.207	1126.99	1062.27	851.386
56	65	6571	NORTH KALIMANTAN	KOTA TARAKAN	11.2497	12.7868	15.1736	14.8175	15.0803	12.4123	12.1582	11.0524	9.78124	9.90557	12.9476	12.204	9.78124
																	23261.2

## Sheet: water requirement
No	Province	District	Rice Field Area (ha)	Water Requirement (MCM)
				Planting Season I	Planting Season II	Planting Season III	Annual
1	WEST KALIMANTAN	SAMBAS	58643.6	461.349	501.755	504.511	1467.61
2	WEST KALIMANTAN	BENGKAYANG	14651.8	115.266	125.361	126.049	366.676
3	WEST KALIMANTAN	LANDAK	37422	294.399	320.183	321.942	936.524
4	WEST KALIMANTAN	PONTIANAK	17095.8	134.492	146.271	147.075	427.839
5	WEST KALIMANTAN	SANGGAU	18625.8	146.529	159.363	160.238	466.13
6	WEST KALIMANTAN	KETAPANG	31687.5	249.286	271.119	272.608	793.012
7	WEST KALIMANTAN	SINTANG	18788	147.806	160.751	161.634	470.19
8	WEST KALIMANTAN	KAPUAS HULU	11306.8	88.9508	96.7412	97.2726	282.965
9	WEST KALIMANTAN	SEKADAU	6609.59	51.9977	56.5517	56.8623	165.412
10	WEST KALIMANTAN	MELAWI	5137.12	40.4137	43.9532	44.1946	128.562
11	WEST KALIMANTAN	KAYONG UTARA	21169.6	166.541	181.127	182.122	529.791
12	WEST KALIMANTAN	KUBU RAYA	49423.7	388.817	422.869	425.192	1236.88
13	WEST KALIMANTAN	KOTA PONTIANAK	3068.84	24.1426	26.257	26.4012	76.8008
14	WEST KALIMANTAN	KOTA SINGKAWANG	3851.81	30.3022	32.9561	33.1371	96.3954
15	CENTRAL KALIMANTAN	KOTAWARINGIN BARAT	6130.72	48.2304	52.4545	52.7426	153.428
16	CENTRAL KALIMANTAN	KOTAWARINGIN TIMUR	10254.2	80.6695	87.7346	88.2165	256.621
17	CENTRAL KALIMANTAN	KAPUAS	100878	793.61	863.115	867.856	2524.58
18	CENTRAL KALIMANTAN	BARITO SELATAN	3597.72	28.3033	30.7821	30.9512	90.0366
19	CENTRAL KALIMANTAN	BARITO UTARA	2028.55	15.9586	17.3563	17.4516	50.7665
20	CENTRAL KALIMANTAN	SUKAMARA	3311.32	26.0502	28.3317	28.4873	82.8692
21	CENTRAL KALIMANTAN	LAMANDAU	932.244	7.33396	7.97628	8.0201	23.3303
22	CENTRAL KALIMANTAN	SERUYAN	3205.44	25.2172	27.4257	27.5764	80.2193
23	CENTRAL KALIMANTAN	KATINGAN	13442.4	105.752	115.013	115.645	336.41
24	CENTRAL KALIMANTAN	PULANG PISAU	22034.3	173.344	188.525	189.561	551.43
25	CENTRAL KALIMANTAN	GUNUNG MAS	581.985	4.57848	4.97946	5.00682	14.5648
26	CENTRAL KALIMANTAN	BARITO TIMUR	9708.15	76.374	83.063	83.5192	242.956
27	CENTRAL KALIMANTAN	MURUNG RAYA	69.2826	0.545046	0.592782	0.596038	1.73387
28	CENTRAL KALIMANTAN	KOTA PALANGKA RAYA	151.136	1.18899	1.29312	1.30022	3.78233
29	SOUTH KALIMANTAN	TANAH LAUT	41310.8	324.992	353.455	355.397	1033.84
30	SOUTH KALIMANTAN	KOTA BARU	9631.4	75.7702	82.4062	82.8589	241.035
31	SOUTH KALIMANTAN	BANJAR	58759.1	462.258	502.743	505.505	1470.51
32	SOUTH KALIMANTAN	BARITO KUALA	92334.2	726.393	790.011	794.351	2310.75
33	SOUTH KALIMANTAN	TAPIN	59489.5	468.004	508.992	511.788	1488.78
34	SOUTH KALIMANTAN	HULU SUNGAI SELATAN	42897	337.471	367.027	369.043	1073.54
35	SOUTH KALIMANTAN	HULU SUNGAI TENGAH	36667.4	288.462	313.726	315.449	917.638
36	SOUTH KALIMANTAN	HULU SUNGAI UTARA	25236.7	198.537	215.926	217.112	631.575
37	SOUTH KALIMANTAN	TABALONG	29913.6	235.33	255.941	257.347	748.618
38	SOUTH KALIMANTAN	TANAH BUMBU	11485	90.3522	98.2654	98.8052	287.423
39	SOUTH KALIMANTAN	BALANGAN	30826	242.508	263.747	265.196	771.452
40	SOUTH KALIMANTAN	KOTA BANJARMASIN	3880.33	30.5266	33.2001	33.3825	97.1091
41	SOUTH KALIMANTAN	KOTA BANJAR BARU	1456.71	11.4599	12.4636	12.5321	36.4557
42	EAST KALIMANTAN	PASER	12996.4	102.243	111.197	111.808	325.248
43	EAST KALIMANTAN	KUTAI BARAT	5186.11	40.7991	44.3723	44.6161	129.788
44	EAST KALIMANTAN	KUTAI KARTANEGARA	22494.3	176.963	192.462	193.519	562.943
45	EAST KALIMANTAN	KUTAI TIMUR	5020.05	39.4927	42.9515	43.1875	125.632
46	EAST KALIMANTAN	BERAU	4213.45	33.1472	36.0503	36.2483	105.446
47	EAST KALIMANTAN	PENAJAM PASER UTARA	3883.5	30.5515	33.2272	33.4098	97.1885
48	EAST KALIMANTAN	MAHAKAM HULU	261.871	2.06014	2.24057	2.25288	6.55359
49	EAST KALIMANTAN	KOTA BALIKPAPAN	159.203	1.25245	1.36214	1.36963	3.98422
50	EAST KALIMANTAN	KOTA SAMARINDA	2821.68	22.1982	24.1423	24.2749	70.6154
51	EAST KALIMANTAN	KOTA BONTANG	249.685	1.96427	2.13631	2.14804	6.24862
52	NORTH KALIMANTAN	MALINAU	4017.55	31.6061	34.3742	34.563	100.543
53	NORTH KALIMANTAN	BULUNGAN	11348.9	89.282	97.1014	97.6348	284.018
54	NORTH KALIMANTAN	TANA TIDUNG	1123.3	8.83699	9.61094	9.66373	28.1117
55	NORTH KALIMANTAN	NUNUKAN	3710.1	29.1874	31.7436	31.918	92.8491
56	NORTH KALIMANTAN	KOTA TARAKAN	19.1343	0.15053	0.163713	0.164613	0.478856
							24905.9

## Sheet: AW kab-Kalimantan
River Basin	River Basin Area (ha)	District	District Area (ha)	District Area in River Barsin (%)	River Basin Area in District (ha)	Ratio District - River Basin
WS SAMBAS	1.07204e+06	SAMBAS	586886	100	586886	0.54745
WS KAPUAS	1.01054e+07	BENGKAYANG	512463	5.1919	26606.5	0.0026329
WS MEMPAWAH	302644	BENGKAYANG	512463	13.2008	67649	0.223527
WS SAMBAS	1.07204e+06	BENGKAYANG	512463	81.6073	418207	0.390106
WS KAPUAS	1.01054e+07	LANDAK	806433	86.5959	698338	0.0691054
WS MEMPAWAH	302644	LANDAK	806433	10.7601	86772.9	0.286716
WS SAMBAS	1.07204e+06	LANDAK	806433	2.644	21322.1	0.0198894
WS KAPUAS	1.01054e+07	PONTIANAK	226174	40.9683	92659.6	0.0091693
WS MEMPAWAH	302644	PONTIANAK	226174	59.0317	133514	0.44116
WS KAPUAS	1.01054e+07	SANGGAU	1.22989e+06	100	1.22989e+06	0.121706
WS JELAI-KENDAWANGAN	3.17005e+06	KETAPANG	2.94724e+06	40.3995	1.19067e+06	0.375598
WS KAPUAS	1.01054e+07	KETAPANG	2.94724e+06	9.37237	276226	0.0273344
WS PAWAN	1.75362e+06	KETAPANG	2.94724e+06	50.2282	1.48034e+06	0.844165
WS BARITO-KAPUAS	7.95983e+06	SINTANG	2.23037e+06	1.55445	34669.9	0.00435561
WS KAHAYAN	2.25333e+06	SINTANG	2.23037e+06	0.166213	3707.17	0.0016452
WS KAPUAS	1.01054e+07	SINTANG	2.23037e+06	98.0263	2.18635e+06	0.216355
WS MENTAYA-KATINGAN	3.39409e+06	SINTANG	2.23037e+06	0.250975	5597.67	0.00164924
WS PAWAN	1.75362e+06	SINTANG	2.23037e+06	0.00206778	46.1191	2.62994e-05
WS BARITO-KAPUAS	7.95983e+06	KAPUAS HULU	3.01818e+06	0.268004	8088.83	0.00101621
WS KAPUAS	1.01054e+07	KAPUAS HULU	3.01818e+06	99.3783	2.99942e+06	0.296813
WS MAHAKAM	8.43531e+06	KAPUAS HULU	3.01818e+06	0.353661	10674.1	0.00126541
WS KAPUAS	1.01054e+07	SEKADAU	577091	99.247	572745	0.0566771
WS PAWAN	1.75362e+06	SEKADAU	577091	0.753047	4345.77	0.00247817
WS JELAI-KENDAWANGAN	3.17005e+06	MELAWI	1.02072e+06	0.24046	2454.43	0.000774255
WS KAPUAS	1.01054e+07	MELAWI	1.02072e+06	98.1548	1.00189e+06	0.0991435
WS MENTAYA-KATINGAN	3.39409e+06	MELAWI	1.02072e+06	0.223117	2277.4	0.000670991
WS PAWAN	1.75362e+06	MELAWI	1.02072e+06	0.0157274	160.533	9.15441e-05
WS SERUYAN	1.45946e+06	MELAWI	1.02072e+06	1.36588	13941.8	0.00955276
WS KAPUAS	1.01054e+07	KAYONG UTARA	440167	38.9501	171445	0.0169657
WS PAWAN	1.75362e+06	KAYONG UTARA	440167	61.0499	268722	0.153239
WS KAPUAS	1.01054e+07	KUBU RAYA	791507	100	791507	0.0783251
WS KAPUAS	1.01054e+07	KOTA PONTIANAK	20231.3	100	20231.3	0.00200202
WS MEMPAWAH	302644	KOTA SINGKAWANG	60327.9	24.3792	14707.4	0.0485965
WS SAMBAS	1.07204e+06	KOTA SINGKAWANG	60327.9	75.6208	45620.5	0.042555
WS JELAI-KENDAWANGAN	3.17005e+06	KOTAWARINGIN BARAT	931552	95.6691	891207	0.281133
WS SERUYAN	1.45946e+06	KOTAWARINGIN BARAT	931552	4.33089	40344.4	0.0276434
WS MENTAYA-KATINGAN	3.39409e+06	KOTAWARINGIN TIMUR	1.59159e+06	96.3539	1.53355e+06	0.451831
WS SERUYAN	1.45946e+06	KOTAWARINGIN TIMUR	1.59159e+06	3.64609	58030.7	0.0397618
WS BARITO-KAPUAS	7.95983e+06	KAPUAS	1.753e+06	91.9936	1.61265e+06	0.202598
WS KAHAYAN	2.25333e+06	KAPUAS	1.753e+06	8.0064	140352	0.0622866
WS BARITO-KAPUAS	7.95983e+06	BARITO SELATAN	625956	100	625956	0.0786394
WS BARITO-KAPUAS	7.95983e+06	BARITO UTARA	1.24514e+06	95.1658	1.18495e+06	0.148866
WS KENDILO	777625	BARITO UTARA	1.24514e+06	0.00987569	122.966	0.00015813
WS MAHAKAM	8.43531e+06	BARITO UTARA	1.24514e+06	4.82431	60069.4	0.00712119
WS JELAI-KENDAWANGAN	3.17005e+06	SUKAMARA	349603	100	349603	0.110283
WS JELAI-KENDAWANGAN	3.17005e+06	LAMANDAU	544289	99.9968	544272	0.171692
WS SERUYAN	1.45946e+06	LAMANDAU	544289	0.00317344	17.2727	1.1835e-05
WS JELAI-KENDAWANGAN	3.17005e+06	SERUYAN	1.59984e+06	11.9919	191850	0.0605195
WS KAPUAS	1.01054e+07	SERUYAN	1.59984e+06	0.202954	3246.92	0.000321305
WS MENTAYA-KATINGAN	3.39409e+06	SERUYAN	1.59984e+06	4.84516	77514.6	0.0228381
WS SERUYAN	1.45946e+06	SERUYAN	1.59984e+06	82.96	1.32722e+06	0.909395
WS KAHAYAN	2.25333e+06	KATINGAN	1.8103e+06	7.49018	135595	0.0601754
WS KAPUAS	1.01054e+07	KATINGAN	1.8103e+06	0.899674	16286.8	0.0016117
WS MENTAYA-KATINGAN	3.39409e+06	KATINGAN	1.8103e+06	90.5109	1.63852e+06	0.482758
WS SERUYAN	1.45946e+06	KATINGAN	1.8103e+06	1.09928	19900.2	0.0136354
WS BARITO-KAPUAS	7.95983e+06	PULANG PISAU	912178	1.08945	9937.73	0.00124849
WS KAHAYAN	2.25333e+06	PULANG PISAU	912178	96.7745	882755	0.391756
WS MENTAYA-KATINGAN	3.39409e+06	PULANG PISAU	912178	2.1361	19485	0.00574086
WS BARITO-KAPUAS	7.95983e+06	GUNUNG MAS	974990	3.16399	30848.6	0.00387553
WS KAHAYAN	2.25333e+06	GUNUNG MAS	974990	85.4836	833456	0.369877
WS MENTAYA-KATINGAN	3.39409e+06	GUNUNG MAS	974990	11.3524	110685	0.0326111
WS BARITO-KAPUAS	7.95983e+06	BARITO TIMUR	351770	100	351770	0.0441931
WS BARITO-KAPUAS	7.95983e+06	MURUNG RAYA	2.21815e+06	95.8279	2.1256e+06	0.267041
WS KAHAYAN	2.25333e+06	MURUNG RAYA	2.21815e+06	0.0603441	1338.52	0.000594019
WS KAPUAS	1.01054e+07	MURUNG RAYA	2.21815e+06	0.134076	2974	0.000294298
WS MAHAKAM	8.43531e+06	MURUNG RAYA	2.21815e+06	3.97771	88231.4	0.0104598
WS KAHAYAN	2.25333e+06	KOTA PALANGKA RAYA	262576	97.5434	256126	0.113665
WS MENTAYA-KATINGAN	3.39409e+06	KOTA PALANGKA RAYA	262576	2.45656	6450.34	0.00190046
WS BARITO-KAPUAS	7.95983e+06	TANAH LAUT	379036	39.0377	147967	0.0185892
WS CENGAL-BATULICIN	1.37701e+06	TANAH LAUT	379036	60.9623	231069	0.167804
WS BARITO-KAPUAS	7.95983e+06	KOTA BARU	831034	0.00553674	46.0122	5.78055e-06
WS CENGAL-BATULICIN	1.37701e+06	KOTA BARU	831034	73.471	610569	0.443401
WS KENDILO	777625	KOTA BARU	831034	2.04985	17035	0.0219064
WS PULAU LAUT	203384	KOTA BARU	831034	24.4736	203384	1
WS BARITO-KAPUAS	7.95983e+06	BANJAR	484217	90.5762	438585	0.0550998
WS CENGAL-BATULICIN	1.37701e+06	BANJAR	484217	9.42384	45631.8	0.0331382
WS BARITO-KAPUAS	7.95983e+06	BARITO KUALA	215088	100	215088	0.0270217
WS BARITO-KAPUAS	7.95983e+06	TAPIN	218509	100	218509	0.0274514
WS BARITO-KAPUAS	7.95983e+06	HULU SUNGAI SELATAN	164941	98.5129	162488	0.0204136
WS CENGAL-BATULICIN	1.37701e+06	HULU SUNGAI SELATAN	164941	1.48712	2452.87	0.0017813
WS BARITO-KAPUAS	7.95983e+06	HULU SUNGAI TENGAH	116383	97.289	113228	0.0142249
WS CENGAL-BATULICIN	1.37701e+06	HULU SUNGAI TENGAH	116383	2.71099	3155.12	0.00229128
WS BARITO-KAPUAS	7.95983e+06	HULU SUNGAI UTARA	90193.3	100	90193.3	0.0113311
WS BARITO-KAPUAS	7.95983e+06	TABALONG	356941	93.3261	333119	0.0418501
WS KENDILO	777625	TABALONG	356941	6.66803	23800.9	0.0306072
WS MAHAKAM	8.43531e+06	TABALONG	356941	0.00586596	20.9381	2.48219e-06
WS BARITO-KAPUAS	7.95983e+06	TANAH BUMBU	482705	1.18293	5710.08	0.000717362
WS CENGAL-BATULICIN	1.37701e+06	TANAH BUMBU	482705	98.8171	476995	0.346398
WS BARITO-KAPUAS	7.95983e+06	BALANGAN	206325	90.337	186388	0.0234161
WS CENGAL-BATULICIN	1.37701e+06	BALANGAN	206325	2.59813	5360.58	0.0038929
WS KENDILO	777625	BALANGAN	206325	7.06484	14576.5	0.0187449
WS BARITO-KAPUAS	7.95983e+06	KOTA BANJARMASIN	11390.4	100	11390.4	0.00143098
WS BARITO-KAPUAS	7.95983e+06	KOTA BANJAR BARU	34210.9	100	34210.9	0.00429795
WS BARITO-KAPUAS	7.95983e+06	PASER	1.09863e+06	0.286117	3143.37	0.000394904
WS CENGAL-BATULICIN	1.37701e+06	PASER	1.09863e+06	0.162118	1781.08	0.00129344
WS KENDILO	777625	PASER	1.09863e+06	65.7262	722090	0.928583
WS MAHAKAM	8.43531e+06	PASER	1.09863e+06	33.8256	371619	0.0440551
WS BARITO-KAPUAS	7.95983e+06	KUTAI BARAT	1.59148e+06	0.2636	4195.14	0.000527039
WS MAHAKAM	8.43531e+06	KUTAI BARAT	1.59148e+06	99.7364	1.58729e+06	0.188172
WS KARANGAN	1.93892e+06	KUTAI KARTANEGARA	2.51055e+06	6.35651	159584	0.0823055
WS KAYAN	3.12627e+06	KUTAI KARTANEGARA	2.51055e+06	0.615779	15459.4	0.00494501
WS MAHAKAM	8.43531e+06	KUTAI KARTANEGARA	2.51055e+06	93.0277	2.33551e+06	0.276873
WS BERAU-KELAI	2.06099e+06	KUTAI TIMUR	2.73602e+06	3.31937	90818.5	0.0440655
WS KARANGAN	1.93892e+06	KUTAI TIMUR	2.73602e+06	48.875	1.33723e+06	0.689678
WS KAYAN	3.12627e+06	KUTAI TIMUR	2.73602e+06	0.079098	2164.14	0.000692243
WS MAHAKAM	8.43531e+06	KUTAI TIMUR	2.73602e+06	47.7265	1.30581e+06	0.154802
WS BERAU-KELAI	2.06099e+06	BERAU	2.0403e+06	84.3913	1.72184e+06	0.835443
WS KARANGAN	1.93892e+06	BERAU	2.0403e+06	14.3528	292841	0.151033
WS KAYAN	3.12627e+06	BERAU	2.0403e+06	1.23441	25185.7	0.00805615
WS MAHAKAM	8.43531e+06	BERAU	2.0403e+06	0.0215173	439.019	5.20453e-05
WS MAHAKAM	8.43531e+06	PENAJAM PASER UTARA	245503	100	245503	0.0291042
WS BARITO-KAPUAS	7.95983e+06	MAHAKAM HULU	1.84329e+06	0.602117	11098.7	0.00139434
WS KAPUAS	1.01054e+07	MAHAKAM HULU	1.84329e+06	0.846163	15597.2	0.00154345
WS KAYAN	3.12627e+06	MAHAKAM HULU	1.84329e+06	0.776627	14315.5	0.00457909
WS MAHAKAM	8.43531e+06	MAHAKAM HULU	1.84329e+06	97.7751	1.80227e+06	0.213658
WS MAHAKAM	8.43531e+06	KOTA BALIKPAPAN	42982.2	100	42982.2	0.0050955
WS KARANGAN	1.93892e+06	KOTA SAMARINDA	65429.8	0.0132432	8.66503	4.469e-06
WS MAHAKAM	8.43531e+06	KOTA SAMARINDA	65429.8	99.9868	65421.1	0.00775562
WS KARANGAN	1.93892e+06	KOTA BONTANG	149257	100	149257	0.0769792
WS BERAU-KELAI	2.06099e+06	MALINAU	3.9406e+06	0.275416	10853	0.00526593
WS KAYAN	3.12627e+06	MALINAU	3.9406e+06	58.5557	2.30745e+06	0.738083
WS MAHAKAM	8.43531e+06	MALINAU	3.9406e+06	13.1827	519476	0.0615835
WS SESAYAP	2.95835e+06	MALINAU	3.9406e+06	27.9862	1.10282e+06	0.372784
WS BERAU-KELAI	2.06099e+06	BULUNGAN	1.15369e+06	20.5843	237478	0.115226
WS KAYAN	3.12627e+06	BULUNGAN	1.15369e+06	64.1362	739930	0.236682
WS SESAYAP	2.95835e+06	BULUNGAN	1.15369e+06	15.2795	176277	0.0595863
WS SESAYAP	2.95835e+06	TANA TIDUNG	254219	100	254219	0.0859327
WS KAYAN	3.12627e+06	NUNUKAN	1.43037e+06	1.52179	21767.3	0.0069627
WS SESAYAP	2.95835e+06	NUNUKAN	1.43037e+06	98.4782	1.4086e+06	0.476146
WS SESAYAP	2.95835e+06	KOTA TARAKAN	16422.2	100	16422.2	0.00555113

## Sheet: RIver Basin Water Availability
No	River Basin Code	River Basin	MCM
			Jan	Feb	Mar	Apr	May	Jun	Jul	Aug	Sep	Oct	Nov	Dec
1	04.09.A2	WS BARITO-KAPUAS	7690.67	5300.4	5788.59	6526.39	5827.98	3508.1	1863.63	1446.09	1268.76	1642.14	3171.88	7024.07
2	04.15.B	WS BERAU-KELAI	1347.34	1531.43	1817.28	1774.64	1806.11	1486.57	1456.14	1323.7	1171.46	1186.35	1550.68	1461.63
3	04.10.B	WS CENGAL-BATULICIN	1388.26	956.787	1044.91	1178.09	1052.02	633.255	336.408	261.038	229.026	296.427	572.564	1267.93
4	04.05.A2	WS JELAI-KENDAWANGAN	4225.72	3790.14	4031.04	4956.39	3687.37	1987.51	1818.83	379.484	142.834	479.249	2586	1931.35
5	04.08.B	WS KAHAYAN	5015.87	3137.1	3667.03	4994.59	4893.92	2278.73	1378.23	966.239	749.076	950.557	2481.05	4419.83
6	04.03.A3	WS KAPUAS	15886.7	10629.2	11924.6	16328.1	11916	6244.42	8238.95	5856.26	9257.6	9057.73	20485.7	20012
7	04.14.B	WS KARANGAN	1268.59	1441.92	1711.07	1670.91	1700.55	1399.69	1371.03	1246.34	1102.99	1117.01	1460.05	1376.2
8	04.16.B	WS KAYAN	2048.97	2328.94	2763.64	2698.79	2746.66	2260.71	2214.43	2013.03	1781.51	1804.15	2358.21	2222.78
9	04.12.B	WS KENDILO	646.618	554.653	631.921	662.871	631.965	452.623	360.948	315.123	278.303	300.561	446.598	632.354
10	04.13.A3	WS MAHAKAM	5488.36	6238.28	7402.69	7228.97	7357.2	6055.55	5931.56	5392.1	4771.95	4832.6	6316.7	5953.94
11	04.02.B	WS MEMPAWAH	552.386	396.759	472.989	588.911	438.285	213.277	273.978	197.829	358.093	304.184	661.474	656.082
12	04.07.B	WS MENTAYA-KATINGAN	6881.87	4508.02	4706.65	7124.32	6845.98	3968.78	2480.73	1633.65	1426.21	2221.24	5507.03	5383.91
13	04.04.C	WS PAWAN	2669.67	1913.99	2117.91	2825.24	2071.14	1092.68	1335.04	827.715	1247.79	1265.91	3062.47	2912.7
14	04.11.C	WS PULAU LAUT	226.481	156.091	170.467	192.195	171.627	103.309	54.8818	42.5858	37.3634	48.3591	93.4082	206.851
15	04.01.B	WS SAMBAS	3623.96	3384.59	4781.68	4472.66	3564.58	1288.7	1438.15	1131.21	3390.52	1686.28	2878.01	3161.31
16	04.06.B	WS SERUYAN	2448.97	1829.55	1926.46	2663.52	2322.36	1313.22	947.953	443.85	345.939	595.394	1784.32	1612.85
17	04.17.A1	WS SESAYAP	2026.56	2303.47	2733.42	2669.27	2716.62	2235.99	2190.21	1991.01	1762.03	1784.42	2332.42	2198.47
